# Supplementary material for: Lipoxygenase (LOX) in Sweet and Hot Pepper (Capsicum annuum L.) Fruits during Ripening and under an Enriched Nitric Oxide (NO) Gas Atmosphere
Source: Int J Mol Sci. 2022 Dec 2;23(23):15211. doi: 10.3390/ijms232315211 (PMC9740671; doi:10.3390/ijms232315211)
Supplement: Supplementary file 1 [file ijms-23-15211-s001.zip]

Archive with 1 entries (1 files):
- ijms-2035609-supplementary.pdf
